# Supplementary material for: Chenopodium quinoa Willd. and Amaranthus hybridus L.: Ancestral Andean Food Security and Modern Anticancer and Antimicrobial Activity
Source: Pharmaceuticals (Basel). 2023 Dec 15;16(12):1728. doi: 10.3390/ph16121728 (PMC10747716; doi:10.3390/ph16121728)
Supplement: Supplementary file 1 [file pharmaceuticals-16-01728-s001.zip]

Archive with 1 entries (1 files):
- pharmaceuticals-2740444-supplementary.pdf
